# Supplementary material for: H19 encourages aerobic glycolysis and cell growth in gastric cancer cells through the axis of microRNA-19a-3p and phosphoglycerate kinase 1
Source: Sci Rep. 2023 Oct 11;13:17181. doi: 10.1038/s41598-023-43744-0 (PMC10567772; doi:10.1038/s41598-023-43744-0)
Supplement: Supplementary file 22 — Supplementary Information 22. [file 41598_2023_43744_MOESM22_ESM.xlsx]

## Sheet: 38-miRNA
38miRNA from starBase and ENCORI
Name
miR-20b-5p
miR-17-5p
miR-106b-5p
miR-18b-5p
miR-18a-5p
miR-20a-5p
miR-106a-5p
miR-19a-3p
miR-196b-5p
miR-140-5p
miR-193a-3p
miR-148a-3p
miR-370-3p
miR-29c-3p
miR-19b-3p
miR-194-5p
miR-193b-3p
miR-339-5p
miR-29a-3p
miR-3666
miR-216b-5p
miR-4735-3p
miR-93-5p
miR-519d-3p
miR-29b-3p
miR-138-5p
miR-130a-3p
miR-130b-3p
miR-491-5p
miR-148b-3p
miR-599
miR-454-3p
miR-103a-3p
miR-301a-3p
miR-4295
miR-152-3p
miR-196a-5p
miR-107

## Sheet: 8miRNA-target-mRNA
Prediction of downstream mRNA targets of eight miRNAs related to H19
miR-20b-5p	miR-17-5p	miR-106b-5p	miR-18b-5p	miR-18a-5p	miR-20a-5p	miR-106a-5p	miR-19a-3p
PDCD1LG2	GPR6	ZNF367	FBXL3	NEDD9	GPR137C	ZNF800	CTDSPL2
CCL1	HAUS8	PFN2	BBX	TMEM170B	CYBRD1	RNF128	KBTBD8
PFKP	VSX1	ARID4B	TTPAL	RAB9A	VLDLR	CHRM2	ZMYND11
GUCY1A3	PKD2	ARHGAP12	CREBL2	RORA	CROT	E2F5	CHIC1
FAM45A	NKIRAS1	DYNC1LI2	TWF1	HEATR5A	COX8C	F3	C11orf96
MASTL	C7orf43	SLITRK3	MAP3K1	ERI1	CFL2	LIMA1	QKI
ZNFX1	C1orf63	STAT3	HSF2	INADL	E2F1	PPP3R1	PMEPA1
FICD	DERL2	NABP1	HRK	FAM3C	TMCC1	MAPRE3	LONRF1
CRYBG3	FBXO48	ZFP3	PRKACB	KCNA1	TMEM100	KLHL2	ZBTB18
KIF23	RHOC	NR4A3	STK4	MAP7D1	PKIA	TNFRSF21	RNF11
FOXJ3	FJX1	AKTIP	SLC12A6	DIRAS2	PON2	C10orf107	HBP1
BTBD10	CENPQ	SMOC1	PPP6C	ESR1	PRRG4	STK17B	KCNA4
TBC1D20	RGMB	NPAS2	LNPEP	F3	SAR1B	GPR137B	NEUROD1
CAPRIN2	BAMBI	PPP1R21	YWHAB	TMEM2	TSG101	ARID4A	SPTSSB
SLC24A2	FGD4	USP3	CCDC171	HMGCS1	PPP6C	NR4A2	DTNA
TRIP10	RASL11B	AMER2		ZNF367	SMIM14	MKRN1	MPPED2
CXCL14	KCNK10	ACPL2		PTP4A3	RGS17	SLC46A3	PLA2G10
DNAJB9	NUP35	REEP3		KCNH7	EPHA5	NAPEPLD	CDS1
CMKLR1	PRRG1	KIF5A		CDK19	KMT2B	TTPAL	TIA1
RLIM	HOXB13	CADM2		AC140061.12	C16orf52	OSBPL5	ITSN1
ST6GALNAC3	CD69	ARHGEF28		PHF19	ZC3H12C	LHX6	RAB8B
HECTD2	PLSCR4	RBBP7		XYLT2	UTS2B	ITGB8	SGK1
DENND5B	FBXL5	LDLR		HMBOX1	EPHA7	CD274	RAP2C
DNAJC27	UEVLD	FASTK		CCND2	NPM1	DNAJB6	KLF7
DRD1	RUFY2	LAMP5		VMA21	THRA	TAOK3	IMPDH1
MED17	EGLN3	TGFB1I1		TRAPPC8	ATAD2	SP9	GJA1
LYPD6	SAMD12	B3GALT2		SH3BP4	KATNAL1	GAB1	NFIB
CRK	NTN4	ANKRD50		IRF2	UBXN2A	GNB5	RBBP8
ADAM9	IL8	LAPTM4A		FAM229B	TAGAP	MAPK1	MDM4
GINM1	APCDD1	GNS		AC137932.1	FOXL2	SCN1A	CHST1
ZNF597	SACS	EREG		HIF1A	DDX5	FAM129A	TMBIM6
FRRS1L	CCNG2	ARHGAP1		ZFP36L1	RBL1	STARD4	RHOB
FAM222B	CAMK2N2	ZBTB4		GMPR	HAS2	MFAP3L	ID2
TRPM3	HBP1	BTBD7		LMO4	RNF6	LRCH1	C8orf4
RORC	PRR15	UXS1		PARD6B	ABL2	MMP2	HOMER1
ZXDA	OSM	NAA30		DAAM2	ZBTB43	UNK	SYT1
KLHL15	TBC1D17	FAM19A1		ZBTB47	TANC1	YPEL2	SLC35F1
BNIP2	NPLOC4	JAK1		BTG3	SNX12	RORA	CCNL1
SRPK2	AGFG2	NRSN1		SOCS5	SOBP	WDR37	MRPL17
LIF	ZBTB18	DCAF8		GCLC	TET3	MSMO1	RAI2
FURIN	CALD1	S1PR1		TBPL1	PPARA	NPAT	BAMBI
LRRC20	ORMDL3	NEUROG1		ASXL2	KMT2A	TXNIP	IGFBP3
PEX5L	TRPV6	ARL4A		NAA50	DMRTA2	ZNF148	KIAA0101
RAB11FIP1	COX7A2L	FAM60A		UBTD2	SERTAD2	PARD6B	FOXP2
AEN	ZNF2	RAB12		ORAI3	SHOC2	CNGB3	DOCK10
FBXO21	TAOK2	HMBOX1		SMAD2	LRIG1	CYP2U1	TGIF1
FRS2	ZDHHC1	IRF1		KPNA6	FNBP1L	GOLGA1	SIN3B
NCOA3	ZFPM2	CHD9		RAB5C	HIF1A	SMOC2	RAB13
RNF2	CNOT7	ERI1		GIGYF1	PDE3B	DGKH	WDR20
CEP120	ST6GALNAC6	YOD1		PDE4D	SOCS6	APP	TXK
MXD1	PTPN4	TNFSF11		MAPK4	SLC45A4	C7orf60	EMC7
RBM20	FEM1C	NEDD4L		CDC42	VPS26A	EIF4G2	CSRNP3
BCL2L11	ZBTB9	FITM2		RNF146	TBCEL	PARP6	RNF167
TRAPPC10	ANKRD9	C7orf41		KLHL20	MXI1	CCDC25	RORA
ARHGEF18	CCDC71L	MAT2B		STAM2	SCAMP5	CCND1	ITGB8
PEAK1	WFS1	NEUROG2		SMAP2	RABEP1	TRIM8	SLC31A2
PLCXD3	MINK1	TNKS1BP1		ETV6	FAM199X	ZFP91	SPOCK1
SAMD8	SLC2A4	ZNF217		RBBP8	DNAJC16	FBXO31	C2CD5
CCDC144A	CRY2	TMUB2		FAM196B	NEK10	KPNA2	C2orf42
LRP12	VANGL1	TMEM133		LAT	ZNF362	UBE3C	NAALADL2
PDK3	CC2D1A	IQSEC1		CAMK2N1	NBEA	RUNX3	LRP2
CYB561D1	EGR2	PRDM6		NR1H2	PLAG1	NUBP1	ELMOD2
MBD5	CORO2B	NEUROG3		FCHSD2	TP53INP2	ATXN1	CLIP4
NBEAL1	SLC16A6	PITPNA		ZCCHC3	AHCTF1	ARHGEF11	PPP1R13L
DSG4	CDC23	SOX4		ZFP62	MID1	HOOK3	ZNF772
UBE2B	TMEM127	UNKL		RAB22A	KIAA0922	TMEM200C	F3
C16orf70	SLC16A9	POC1B-GALNT4		HSF5	MCC	HEG1	SOCS1
VASP	STK11	SLC41A1		TAL2	WDR82	TP53INP1	WDR45B
BTG2	LZIC	TIMP2		KCND3	NR2C2	GRIK1-AS2	ZNF217
SUV420H1	CDC40	ESR1		ADD3	GCNT4	EXPH5	GRSF1
GXYLT1	MIDN	MYCN		ROMO1	PTPRD	GRHL2	PON2
ARSJ	ACER2	FAM102A		SLC50A1	GPC6	FBXO28	EDARADD
NFAT5	STC1	ATE1		RABGAP1	NPAS3	MAK16	DHRS3
DAB1	HTR2A	FOXQ1		TMEM248	LAMTOR1	WNT9B	JAZF1
REV3L	ST8SIA2	YPEL4		FRS2	SALL3	LITAF	KCNJ2
ATG14	TRIP11	METAP1		CRIM1	WDFY3	DLGAP2	PAK6
MAGOHB	STRIP2	PSD		AEBP2	PLEKHA8	BMP2	ARFIP1
REPS2	HLF	RAPGEF4		RNF145	CCNJ	BID	FIBIN
TUSC2	SIK1	TBC1D8B		CTGF	PTPN21	NFIC	ARMC8
DYRK2	OXR1	CEP57		TNFAIP3	APBB2	DSTYK	FBXO8
	ETV1	LRRC55		SIX3	KPNA3	2023-09-02	SYBU
	ABHD5	MAP3K8		OLFML2B	TMEM231	SHANK2	RAB18
	MED12L	RPA2		MDGA1	GAN	RASGRF2	CR2
	NHLRC3	ARL4C		MYLK	YPEL1	SLC48A1	GSKIP
	ANO6	FRMD4A		KCNA2	OTUD4	FBXL3	CACUL1
	SYTL4	ZNF704		CNTNAP1	SESN2	GRIN2B	RAP1B
	STK38	PPP1R15B		PTGFRN	SCD5	RPS6KA4	ZPLD1
	SGTB	MAP3K9		CDK14	ASXL3	MYO9A	ATXN1
	C2CD2	TNFAIP1		ZBTB4	TET2	SLC36A1	OTUD1
	TNKS2	WAC		MBOAT2	SCN2B	RAB8B	SRSF6
	FAM134C	CABLES1		NXT2	TTC9	MYLIP	DNAJC16
	TP73	POU6F1		LIN54	FRK	BCL6	RGL1
	C6orf120	RNF38		SUCO	EPGN	KCNRG	SNX17
	CNOT6L	ERBB3		ALCAM	SLC40A1	TBC1D9	NDFIP2
	SLC29A2	LIN52		UBE2Z	NAV2	ACVR1B	ACBD5
	KDM2A	LASP1		CHRM2	FEM1B	CRIPT	SOCS3
	MMP24	ZNF70		PDGFC	TIAM1	CERS6	CCM2
	GPR63	RAPGEFL1		LSM14B	PPP4R1L	RASSF3	RAP1A
	UCP3	FOXB1		KCNJ2	CDCA7	C6orf62	RNF145
	FAM117B	DAZAP2		NEDD4	PALLD	DNAJC28	RNF38
	TBC1D10C	PDGFRA		LIF	PER1	ROCK2	RPS6KA5
	ZNF827	GBF1		KDM5B	WIPF2	HIAT1	KPNA6
	SH2D5	NRBP1		BRWD3	MICAL3	SLK	BTBD7
	TMED8	ANKFY1		TRIB2	PIK3R1	FAM84B	KIAA2013
	ZBTB33	TXLNA		VAT1L	EIF5B	USP31	E2F8
	BICC1	DCUN1D3		FRYL	IRF2BP2	AP3D1	ELOVL5
	ATP1A2	LPGAT1		FOXH1	ASF1A	UBE2QL1	PATL1
	L3MBTL3	GTDC1		BHLHE22	RPS6KA3	AKAP11	DDX3Y
	GDF11	MAP3K11		MANEAL	MAPK1IP1L	TRIOBP	MXD1
	LDLRAP1	MYO1D		GTF2A1	SIK2	PPARD	VMP1
	FZD3	TMEM123		PRDM6	LRP8	TMEM132B	ESR1
	PTPN3	SUMF1		SORBS2		EPAS1	ROR1
	ATG2B	C2orf69		PHF2		SKIDA1	BMPR2
	ULK1	TSHZ3		CDK2		ATL3	LDLR
	44993	NOL4		TRPC4		ACIN1	PPTC7
	DOCK4	KLHL20		HCFC2		TNRC6B	ABHD5
	SNX8	CRIM1		TRIOBP		ERC1	TBC1D25
	IKZF4	PAF1		XYLT1		MED6	FICD
	SRCIN1	FAM126B		HMG20B		C3orf70	MST4
	PHF6	ELK4		OTX1		TTC7A	LPPR1
	NRIP3	ZHX2		BMP2K		RARB	CLOCK
	NIN	ARHGEF3		TLL2		WHSC1	WDR44
	ABCG4	CSNK1G1		THBS1		XIAP	TGFBR2
	ZDHHC8	MSL1		CADM2		HS3ST3A1	KLHL42
	SIRPA	DAB2		UNG		WNK1	RAF1
	CAPN15	IL25		FER		RNF4	PIK3CB
	FSD1L	POLQ		THBD		KLHL8	TNFRSF12A
	ZBTB8A	PAFAH1B2		SYNCRIP		HIVEP3	DNAI1
	PCMTD1	SCAMP2		ENC1		TMTC1	CCND1
	EDA2R	STX6		RUNX1		AP2B1	FAM83D
	ITGA4	MAP7		DIP2C		AHRR	NFIA
	FLT1	PHF1		SPIN1		SRI	MOB1B
	U2SURP	FRMD4B		NR3C1		FAT3	ADSS
	PDLIM5	RBMS1		ABTB2		AK4	EPS15
	RASA2	PRRX1		TAOK1		SLC1A2	MYCN
	PGM2L1	SLC25A51		NACC1		SENP5	GABARAPL1
	USP6	HMGB3		ZCCHC24		IL6ST	FHL5
	PDE1B	PCDHA7		PSD3		SLC30A5	SLC9A6
	TCTEX1D1	PCDHA5		KLHL15		CHST7	ZMAT3
	RNF150	PCDHA10		FAM73A		TRPC4	KLF10
	FAT4	PCDHA2		MAPK1IP1L		TRIM71	EFNB2
	ISM2	PCDHA4		CHRM3		APPL1	MYCL
	SFXN5	PCDHA12		FNDC3B		PPP2CA	COX8C
	PKD1	WEE1		RAB11FIP2		AJAP1	PKNOX1
	RAB11FIP5	PCDHA6		CSRNP3		TANC2	S1PR1
	SMAD1	PCDHA8		TRIM2		NTN1	ZNF521
	HCN4	PCDHA11		DDI2		BCR	UBL3
	DOK6	PCDHA1		C5orf30		KIAA2018	ASNA1
	GAD2	PCDHA3		CTDSPL		ADAR	LIMCH1
	WDFY2	PCDHAC1		SMARCC2		ITPKB	COQ10B
	MOSPD2	PCDHA9		ONECUT3		ONECUT3	FMR1
	SLC30A7	PCDHA13		ZNF704		TGFBRAP1	TNFAIP3
	USP32	CHIC1		RASA2		LUZP1	ZBTB11
	TMEM245	PGBD5		C9orf114		KPNA4	KLF13
	GIT2	MAP3K12		IGF1		ATP11A	PRICKLE2
	TSR1	ZNF385A		BEND3		TRPS1	NBEAL1
	KIAA1147	PCDHAC2		PLEKHA6		WWC2	SEMA4C
	E2F3	KIAA1522		CAMKK2		AKAP13	SLC25A6
	TOLLIP	ARAP2		TPM3		TCEB3	RRAGC
	ARHGAP35	PFKFB3		KDM2A		ACAP2	DUT
	ARMC8	RPS6KA1		TLL1		CLUH	CNTFR
	PPP1R3G	SCN2A		TEX2		SLC2A8	CNR1
	ABCA1	ZNF202		MESP1		ACVRL1	GLRA3
	C14orf28	RND3		ZCCHC4		IPMK	CAST
	ATXN7L1	YES1		EXPH5		BNIP3L	SLC24A3
	MYO5B	AL163636.6		IGF2BP2		BRD4	ARRDC3
	SEMA7A	KIRREL		PDE1B		CASP9	FAM179B
	KLF11	SUCO		CACNB3		TNRC6A	BTF3L4
	FRZB	NEK9		TNRC6B		INO80D	ARPP19
	CBX8	SMAD5		KIT		LLPH	SEC63
	DNAL1	E2F2		MBNL1		FAM129B	FAM73A
	CCSER2	FBXW11		KLF7		VAV2	ELL2
	ARL5A	SNTB2		PLXNC1		SYNE2	PFN2
	UBE2J1	BNC2		HOMER1		DGKQ	RTN1
		RNF145		NCOA1		MARK4	ALG2
		BCL2L2		ATP13A1		TSC22D2	MYLIP
		PLEKHO2		ATXN2L		TMBIM6	PHF13
		NHLH1		YPEL5		PLXNA1	DHX40
		CSNK1A1		INO80D		SLC38A1	EREG
		PANK3		USP24		SYNCRIP	VPS4B
		PLEKHM1		AMIGO1		RNF13	KIAA2026
		DIP2A		DUSP16		PTCHD1	CNGA3
		KRT81		ATXN1L		EIF4E	STEAP2
		TLE4		C1orf21		TROAP	TMEM159
		CPEB3		CLIP3		CELF2	FAM114A1
		QKI		FBXO28		TRIM32	RAB33B
		SLC16A12		WNT8B		ADAMTS5	SYT6
		FAM117A		JAKMIP3		RAPGEF1	ANXA7
		SH3BP5		HIF1AN		SYT7	ST3GAL5
		PKN2		EHMT1		MTSS1L	SCN1B
		RB1CC1		ERBB2		NHS	EPHX4
		SFMBT1		RCOR1		ARL1	ZER1
		FXR1		FOSL2		ZFYVE16	PI15
		ATG2A		SNRK		KIAA0232	SECISBP2L
		CSF1		DOCK4		DIP2C	KDM2A
		GLTSCR1L		ATM		SLC39A9	AFTPH
		TMEM168		PHF15		GAREM	REEP3
		LYSMD3		LPP		RCOR1	C22orf31
		YTHDF3		ATXN1		MTERFD2	MIER1
		FGF4		TENM3		ATG7	DLG5
		KIF3B		CNR1		PDPR	SLC26A4
		GDA		FZD3		TPPP	SH3D19
		EIF5A2		SLC35A3		FGF12	B3GALNT2
		ITCH		ATP8A1		SMURF1	WDR1
		BICD2		ZFP69B		VPS13A	ARHGEF26
		OCRL		MFRP		FOXK2	TBK1
		BBX		ORC2		MBD2	RGS21
		NKX3-2		RTN2		MORF4L1	NPEPL1
		SLC35F3		SLC2A13		BAG2	DSEL
		ZNF618		DPP10		PRR12	FGF6
		NEURL1B		ZC3H12C		DNAJC15	BNIP2
		SNX21		LIN28A		PTGDR	ABHD17C
		MAPK4		MTF1		ZBTB20	NUP54
		CEP170		UBE2G1		ATOH1	FBXO48
		FAM216B		SH3KBP1		IQSEC2	PPP2R5E
		AGO1		NACC2		RBMS2	GRK6
		EPHB4		STRIP2		KLHL36	PNRC1
		DCBLD2		DAB1		ADRA1B	MBD6
		RACGAP1		GINS2		CD226	MMGT1
		SKI		ONECUT1		MALSU1	DENND6A
		SIRT7		NREP		IL1RAPL1	XYLT1
		HECA		MYO1C		NEUROD2	DYNLL2
		STYX		ANKRD13C		CNNM2	KCNV1
		HS2ST1		SATB1		COL19A1	PRUNE2
		NFIB		MRPL27		ACSF2	PHLDA3
		SETD7		PAPPA		ZNF703	ATP2B2
		RAB30		CEP85L		LRRC40	HRK
		MAP3K1		ANKRD50		CDH19	NPFFR2
		SLC4A4		GNAS		TLR4	ZBTB4
		SCRT2		PHC3			SDC1
		TENM1		EPB41L1			GOLGA8B
		BMP2K		ZNF394			CYB561D1
		LHX9		EPHA7			VPS37A
		VWA7		SIM2			C5orf30
		VEGFA		NOTCH2			SLC6A8
		DEDD		SGPL1			FAT3
		PIKFYVE		SON			ANO1
		CHD5		SLC6A6			MEMO1
		PLCB1		UBP1			ACSL4
		CIT		SULT4A1			TRIM23
		PDGFB		FAF1			PRKAA1
		PPP6R3		KIF3B			BTG1
		NDEL1		GLG1			G3BP2
		GOSR1		PURB			NAV3
		LIMK1		ACACB			ZDHHC18
		CNNM3		KCTD16			TSC1
		CAPRIN1		ENDOD1			PRKACB
		TIPARP		WNT9A			PDE5A
		RGS4		ANKRD52			TXLNA
		CYP26B1		NAV1			PTPRG
		AKT3		SAR1A			GOLGA8A
		ANKRD12		CCDC88A			HIPK3
		SALL1		RIMKLA			FAM104A
		TBX3		VPS13B			FAM177B
		PHIP		CBX5			MYBL1
		MGEA5		CLCN4			NRBP1
		ADIPOR2		POU2F1			PHTF2
		STK11IP		NRG2			TMEM196
		RASGEF1A		SOX6			PCGF5
		FBXO10		2023-03-05			RBMS1
		CACUL1		JMY			ATG16L1
		ACSL4		UHMK1			CPD
		AGO3		NEO1			ZFPM2
		VTI1A		FGF1			GDA
		LDLRAD3		PNISR			CCDC126
		ZNF532		FAM136A			FAM76B
		MYNN		KIAA0232			ULK2
		ADAMTSL2		ADAT2			GOLGA6A
		MCM3		FAM192A			RAPGEF2
		IL1RAP		NCOA2			ATXN7
		INO80		CDH6			IL1R1
		ATP2B2		KCMF1			ZNF516
		GPR157		TENM4			CREBRF
		FOXA1		BRWD1			SEC61A2
		RYBP		ZNF618			AGO1
		PIP4K2C		ZNF280C			ABCB7
		ZNF236		ANK3			TNPO2
		RAPGEF2		ROBO2			CAMSAP1
		KIF1B		GAB2			GFPT1
		KIF26B		NFAT5			SMOC2
		FNDC3A		NUFIP2			CREBL2
		C16orf72		GDF5OS			GTF2A1
		EFNB2		DICER1			KLHL20
		ATOH8		VSTM4			CPEB1
		RPS6KA2		ZBTB44			GIGYF1
		SRGAP1		C14orf166			HSPA2
		IPO9		SMG1			KATNAL1
		SLC24A4		SIK3			NPAS2
		IPCEF1		RASAL2			IGSF3
		44986		MEF2D			THBS1
		RPP14		CDS2			MSMO1
		RAB21		SLC35E1			VAMP3
		THBS2		ZBTB20			SLC6A11
		UBR5		HCN4			SMARCA2
		KMT2C		GPSM2			SPG20
		CAPN7		UQCRB			CRCP
		SLC30A1		PTPMT1			SULF1
		KIAA1462		FUBP1			FOXF2
		TBC1D2		GTDC1			GOLGA8G
		COL4A1		CLCC1			ATP2C1
		ALX4		GRWD1			AFF1
		POFUT1		ISL2			RICTOR
		DUSP8		FAM166B			NEUROG1
		TSKU		PHAX			TNRC6B
		SULF1		RNF19B			MBNL2
		GPD2		COLEC10			RAP2B
		FMNL3					ARC
		ZBTB14					SLC25A12
		KCNS2					UBXN2B
		DPP3					STAM2
		CREB1					TUB
		SLC9A2					DBN1
		JOSD1					KIAA0907
		ERMP1					CNOT7
		FAM83F					PIK3CA
		ST8SIA3					PLXNA4
		UHMK1					VTI1A
		PREX1					RASA1
		AKAP9					KIF13A
		PCYT1B					WNT3
		DIEXF					PRR5L
		PPARGC1B					ZNF367
		MBNL3					DIRC2
		RORB					LCLAT1
		MYCL					KALRN
		ITGB6					WNT10A
		DYRK1A					HPRT1
		FGF5					RASSF2
		ANKRD29					CCNT2
		UPF3A					ADNP
		DPF3					PPP1R15B
		UBASH3B					MBNL1
		SLC25A44					ADIPOR2
		RAB11FIP4					FRK
		CIC					CCND2
		TGOLN2					LHX9
		FAIM2					SMARCD2
		TSPAN9					RP11-676J12.7
		ACBD5					BMP3
		IGSF10					FOXP1
		SSH1					HAVCR1
		RAPGEF5					MID1
		SYNM					DDX6
		TAL1					MID1IP1
		DNM2					HIC1
		AFF4					EOGT
		ARHGAP31					SLC35D1
		SIN3B					TGM3
		LACE1					FZD6
		RUNDC1					PHAX
		SLC25A36					CCDC6
		SLC4A7					TMEM64
		MLLT1					FAM155A
		SV2B					IREB2
		ZBTB44					FAM46B
		RHO					S100PBP
		KIAA0226					MKL2
		FBXO41					YTHDF2
		FIGN					PSD
		SRSF12					MAP4K3
		ARHGEF7					C9orf69
		SIPA1L3					HNRNPUL1
		LRP1B					SLC6A6
		NBEAL2					KIAA1598
		ZBTB6					PHF20
		ZNF74					ELK3
		ABI1					ABCA1
		CELSR2					TOR1B
		URGCP					SPATA2
		SP8					TBC1D8
		ITFG1					PHF17
		CHD2					EPN2
		ZRANB1					PRRT3
		HP1BP3					MTMR10
		UBE2Q2					EMX2
		FAM160B2					C16orf52
		SPTY2D1					CNKSR2
		RIMKLA					DGKE
		ICMT					DCAF8
		CDK6					ARRDC4
		ZNF652					RAPGEF4
		TWIST1					ATP6V1B2
		PPP6R1					BCL3
		GPLD1					ID4
		EGFR					PIK3R3
		GNA11					PHIP
		USP37					KIAA1468
		SEMA4G					DLX3
		GID4					GOLGA8F
		TMEM50B					EHBP1
		EFNB1					EXOC5
		RUNX1					MED12L
		MECP2					45176
		SRGAP3					BTAF1
		PSMB5					CNOT6
		SATB1					ARHGAP1
		EIF2S1					AKAP1
		PSEN1					LRRC16A
		SCML2					FRMPD2
		FAM177A1					SEC24D
		ASXL2					ARAP2
		SESN3					SIRT5
		FYN					RRAGD
		NUFIP2					ZNF711
		SHF					WAC
		CMTM4					AMMECR1L
		CUL3					KCNK10
		RPS6KA6					CEP55
		ELOVL6					RAB1A
		IP6K1					C20orf194
		GGCX					FAM43A
		PPP6R2					UBAP2L
		DIRC2					CYLD
		UBASH3A					PLAA
							BRWD3
							BICD1
							NCALD
							PFN1
							PHF14
							DIRAS2
							EVI5L
							MAN1C1
							NACC1
							PDIK1L
							FOXD4L2
							LRIG1
							NFIC
							KLHL3
							TRPC3
							SEC11A
							NUDT13
							THSD7A
							GTF2H1
							INHBB
							MTMR6
							RAB2B
							LBH
							VSTM2B
							STK38
							NPTN
							ATF2
							PRC1
							HECTD3
							ZBTB10
							SNIP1
							NKX6-1
							RNF111
							CLIP1
							WRNIP1
							RIC3
							POU3F2
							SKIL
							KLHL28
							USP12
							PPP6R1
							HS3ST5
							HNRNPF
							LGALSL
							PAPD4
							SOS2
							AL590483.1
							B4GALT5
							GOLGA6C
							MLLT10
							BOD1L2
							FAM160A1
							GOLGA6D
							ABR
							AGPAT5
							REST
							LLGL2
							SLC30A7
							PLCL2
							BARHL2
							PCDHA12
							PCDHA7
							PCDHA5
							B4GALT2
							LMLN
							PCDHA3
							PCDHA2
							PCDHA4
							PCDHA9
							PCDHA13
							PCDHA6
							PCDHA8
							PCDHA10
							PCDHA11
							PCDHA1
							EXOC6B
							C7orf60
							GRB10
							PRKAR2A
							MAPK1
							C16orf70
							RNF165
							RFX4
							PCDHAC1
							KLHL17
							PPM1A
							FUT4
							PPP6R3
							IGF1
							STAMBPL1
							CACNA1C
							LSM12
							CLTC
							APPL1
							SPTSSA
							TET3
							ITPRIPL2
							TRERF1
							NCKAP5
							PCDHAC2
							CSF2RB
							FUT9
							CLCN2
							SERINC3
							SAMD4A
							PGM2L1
							MLEC
							MFSD6
							PROX1
							ABCD3
							WNT7B
							PTGES3
							IRX4
							PCBD2
							RP1-170O19.20
							SLC37A1
							SNX27
							HOXA5
							ZFAND6
							ARHGAP11A
							RALGPS1
							STX12
							PTCHD4
							ARHGAP12
							DKK3
							TNRC6A
							PPP2R5A
							GPR137B
							LPGAT1
							REEP1
							TNIP1
							LRRC8B
							STK35
							EIF4A2
							ZFYVE9
							UNC13A
							KCNQ5
							RDH12
							LEMD3
							AEBP2
							GABRB2
							FAM46A
							CLCN6
							BAG5
							HOXD1
							GNAQ
							HGF
							KLF6
							SUN1
							ZFP91
							PLAG1
							NCKAP1
							POU4F1
							INHBA
							SH3KBP1
							FAS
							TXLNG
							EFR3A
							DNAJB1
							SATB1
							NR3C2
							POSTN
							SLC17A6
							STRN3
							ARFGEF1
							SMCR8
							MAP3K12
							TPRG1L
							SRPK2
							SYNM
							DCP2
							ARL8A
							NBEAL2
							CAPRIN2
							PLCB1
							RPS6KA2
							VPS35
							MEF2A
							NMT2
							CBLN2
							FOXD4
							TNFRSF1B
							ADD3
							RAB21
							CCDC144A
							CS
							PPFIA2
							MGAT5
							DENND1A
							UCP3
							LRCH1
							SLC9A1
							FBXW11
							HOXA9
							SFMBT1
							PDE7B
							ATG4D
							TRIM33
							FGF10
							ROBO2
							ADAMTS18
							VAPA
							SYNPO2
							NDNF
							RBMS3
							HECW2
							TESK2
							ARID4B
							RNF19A
							SMAD5
							USP33
							KLHL11
							STX18
							ZBTB46
							FOXD4L1
							APOLD1
							ATXN1L
							ADAM12
							R3HDM2
							NBEA
							ITPKB
							FASTK
							SYT11
							KPNA3
							PLXNC1
							SLC9A2
							EPG5
							WWP1
							SCN3A
							CHD5
							ZNF445
							EGF
							ITCH
							LNPEP
							CGN
							EYA1
							ZDHHC23
							GRIN2A
							BPTF
							EIF4E3
							MECOM
							KIAA1244
							INO80
							CDH20
							RAB34
							MSI2
							ACTN1
							TSHZ3
							JARID2
							C11orf30
							MICAL2
							STK39
							WBP1L
							MB21D2
							INO80D
							DCUN1D3
							LONRF3
							SLC2A4RG
							HIF1A
							CEP350
							GATSL3
							NPY2R
							SLC24A4
							RUNX3
							SV2A
							DMXL2
							NHSL2
							ZBTB20
							PITX1
							ANO3
							SAMD8
							C21orf91
							EGR3
							ATP1A2
							USP6
							TGM5
							EEA1
							CPEB3
							CASZ1
							RAB23
							CBX6
							PDE3B
							GMFB
							EPC1
							CHD2
							NRBF2
							BCL7A
							LZIC
							L3MBTL3
							KIF3A
							PEX5L
							USP8
							TMEM47
							SOCS6
							GGA1
							PLCL1
							HNRNPA1
							SLMAP
							ACER2
							PTPN21
							ZNF644
							ZNF804A
							TBR1
							LRP12
							WDFY3
							CBX7
							DYNC1LI2
							DKFZP779J2370
							ADAMTSL3
							WNK3
							ASXL2
							NEURL1B
							PGK1
							ZNF654
							ERBB3
							TPCN1
							NRARP
							HIPK2
							ZEB2
							TAF4
							SLC27A1
							DOCK5
							FAM73B
							EBF2
							PACS1
							PARM1
							PI4KA
							SLC48A1
							FAM83G
							NPAS3
							CSNK1G1
							VGLL4
							DHX33
							KIAA1217
							SH3RF3
							NRK
							TGOLN2
							TTYH3
							SCN8A
							CD84
							UHRF2
							LRRK1
							SPRY3
							SLC35E2B
							COL1A2
							TMEM245
							TNRC6C
							G2E3
							HIP1
							ITGA2
							HEG1
							RALGPS2
							FNBP1L
							FLNC
							ENC1
							MYPN
							PPP2R4
							HLF
							IL1RAP
							SEC22A
							UHMK1
							FRMD6
							VCPIP1
							SOX21
							ZBTB14
							NANP
							CCER1
							SPHK2
							PEA15
							CAND1
							PPARA
							AGO3
							RNF216
							ETV1
							NOL4
							ARHGAP32
							RSPH10B
							ITGA6
							TGM2
							PTK2B
							SYN1
							MAGI2
							TNKS
							MLLT6
							BRWD1
							CC2D1A
							ZNF827
							PSAP
							BICC1
							UBN2
							SLC16A7
							GATAD2B
							KRAS
							RIMKLA
							KIT
							ZNF70
							FBXO32
							PHF12
							RLIM
							YY1
							VPS37B
							SEC61A1
							RNF44
							ITFG3
							C5orf24
							RAB14
							USP37
							DCUN1D1
							SYNCRIP
							MEF2C
							MIB1
							PURG
							MON2
							NEK10
							FAM102A
							PDE4A
							ANKRD12
							MPRIP
							CECR2
							BEND3
							C12orf66
							AAK1
							ANKRD13C
							CSPP1
							HSPBAP1
							DCBLD2
							MYT1L
							TIPARP
							EPB41L5
							CDC42BPA
							NACC2
							PIK3C2A
							HMGCS1
							ZBTB47
							DUSP7
							SGCD
							SPRED2
							UBN1
							S1PR2
							EPHB3
							PTPN14
							GALNT1
							GLCCI1
							FAM168A
							CDK19
							RIMS2
							NUS1
							SGMS2
							ASIC4
							SEMA6D
							SPEN
							NHS
							RNF2
							PCDH7
							CREBZF
							FNDC3A
							BZRAP1
							ATP11A
							MTF2
							TFDP2
							ATP10A
							CALD1
							OTUD7B
							SNPH
							PFKFB3
							PCDH1
							TTC9
							ZNF800
							RGMB
							LIF
							HCFC2
							MCC
							ZNF469
							ZRANB2
							MAML1
							HHIP
							SNX18
							SLC25A44
							RACGAP1
							IL6ST
							AL020996.1
							ZIC5
							GHR
							CELF1
							CD164
							EPGN
							MINK1
							FOSL2
							INSIG1
							SOX12
							BACE1
							CDK13
							SOX6
							DDHD1
							MAP3K2
							KPNA4
							KIAA1462
							TMEM25
							VKORC1L1
							EBF1
							CRMP1
							BMP2K
							SPIRE1
							CAPRIN1
							YAF2
							SOWAHB
							LIN28B
							SPATA12
							ARHGEF12
							SLC2A13
							IGF2R
							NFATC2
							SPRYD3
							ST8SIA4
							DCAF7
							CADM2
							MEX3A
							GLIS2
							AQPEP
							ALPK2
							RASGEF1A
							CPEB4
							RPAP3
							KCNH5
							CCRN4L
							NUDCD3
							UHRF1BP1L
							RAPGEFL1
							ILDR1
							SCUBE3
							MBNL3
							BCL2L11
							NEK9
							PHACTR4
							OCRL
							LRRTM2
							TMEM236
							TMEM236
							PITPNM2
							LRIG3
							CPPED1
							AK3
							RAB4A
							MASTL
							MFSD9
							NAPB
							IKZF1
							CAB39L
							B3GALT5
							SGCB
							HDAC7
							TOM1L2
							FNDC3B
							NLK
							KIAA1671
							DDX3X
							TMEM110
							ZNF609
							ZC3H10
							SOX5
							DSCAM
							MARK2
							USP13
							KDM2B
							SRPX2
							KIF13B
							RABGAP1
							AIDA
							SCN2A
							FBXO40
							MTMR12
							SCARF1
							GPBP1
							CBFA2T2
							ARID1A
							IVNS1ABP
							CELSR1
							RGP1
							KCNJ6
							MAP3K1
							PLXDC2
							ANKIB1
							MICAL3
							FBXO10
							NEUROD4
							C19orf40
							HOXD4
							PP13439
							MCTP1
							CFL2
							MEF2D
							HDAC4
							MTUS1
							SYT2
							ATG14
							TMEM132B
							CADM4
							ZNF710
							THRB
							TBCEL
							CCDC88A
							MACF1
							KCNC4
							TMEM151B
							LIN9
							SORL1
							ITGB3
							ONECUT1
							TBX18
							VSIG10
							RAB5B
							WDFY2
							LUZP1
							HNRNPUL2
							CCSER2
							LRCH2
							FAM126B
							ACSBG1
							GIT2
							DNAJB14
							ADAMTS17
							ARIH2
							SEL1L3
							PRR14L
							UNC93B1
							SUZ12
							44986
							PARVB
							SLC25A34
							TBC1D12
							FAM83F
							KIF1B
							EGFLAM
							WDR26
							ITGA11
							TP53INP1
							SV2C
							VSIG10L
							PARP8
							HEY2
							THRA
							SLC12A7
							LPP
							BLCAP
							KCNK2
							ZBTB39
							SLC2A1
							TPRG1
							KAZN
							ZHX3
							VAV2
							DLC1
							HIPK1
							AR
							CSE1L
							RAD51D
							SMURF1
							DDA1
							GRAMD1B
							VGLL3
							CALM1
							SMG1
							TFCP2L1
							FZD3
							BSN
							FRAS1
							CHRNB2
							CBLB
							PPP4R4
							HDLBP
							MECP2
							GPRIN3
							EFNA5
							EVI5
							FEM1C
							OSBPL6
							SAR1A
							DICER1
							PPIG
							CDC73
							TRPM3
							UBE2D3
							SCML2
							RFX1
							PHLPP2
							CARD10
							VAT1L
							TRPM6
							NUAK1
							NF1
							UBE2A
							ETNK1
							KIAA0355
							POU2F1
							TMEM106B
							HNRNPD
							MED13L
							ZFYVE26
							ZNRF2
							TRABD2B
							DAG1
							DNAL1
							ZBTB7B
							LSAMP
							SRGAP3
							ADCY9
							SH3PXD2A
							ANKRD29
							ATRX
							WBP4
							MED13
							RP11-766F14.2
							COQ6
							C6orf223
							HAPLN4
							PCDH12
							FURIN
							TLN2
							PHLDA1
							SLIT1
							VANGL1
							CCNA2
							RTN4RL1
							MIPOL1
							CISD3
							SIK3
							ARFGEF2
							NUFIP2
							SLC22A3
							SHROOM3
							HNRNPU
							SIVA1
							KNTC1
							SAR1B
							DNMT3A
							AZIN1
							TARS
							ZDHHC2
							RXRA
							TCEB3
							CSNK2A1
							CDH11
							C11orf57
							TMEM136
							LIMD2
							CHST7
							NR1H3
							RAPH1
							UBE2D2
							SIPA1L1
							RBFOX2
							MAPK8
							IGSF10
							GNPTG
							CCDC149
							NUP37
							GNB1L
							ACP1
							NKRF
							NGDN
							MBD2
							WNK1
							PPP6R2
							SLC35C2
							PDK1
							SIX1
							SNTG1
							EIF4E
							MED26
							WNT1
							KNSTRN
							GATSL2
							ABI2
							GOLGA6B
							EXT1
							CSMD1
							CNTNAP5
							NRD1
							KCNC2
							NCF1
							VPS53
							GRM4
							COL19A1
							SPATS2L
							IL1RAPL1
							KCNH1
							SHC3
							RNF130
							TMEM59
							LRRC40
							HSPA4L
							KLF2
							RPS24
							COX15
